# Supplementary material for: 3,3′-Dibenzoyl-1,1′-(butane-1,4-diyl)­dithio­urea
Source: Acta Crystallogr Sect E Struct Rep Online. 2008 Mar 5;64(Pt 4):o658. doi: 10.1107/S1600536808004340 (PMC2961008; doi:10.1107/S1600536808004340)
Supplement: Supplementary file 2 [file e-64-0o658-Isup2.hkl]

# 
# h,k,l, Fc-squared, Fo-squared, sigma(Fo-squared) and status flag 
# 
data_I
_shelx_title ' 070422a in P2(1)/c' 
_shelx_refln_list_code          4 
_shelx_F_calc_maximum      216.89 
_exptl_crystal_F_000       436.00 
_reflns_d_resolution_high  0.8409 
 
loop_ 
 _symmetry_equiv_pos_as_xyz 
 'x, y, z' 
 '-x, y+1/2, -z+1/2' 
 '-x, -y, -z' 
 'x, -y-1/2, z-1/2' 
 
_cell_length_a     6.0405 
_cell_length_b    23.3576 
_cell_length_c     7.2877 
_cell_angle_alpha  90.000 
_cell_angle_beta  104.018 
_cell_angle_gamma  90.000 
 
_shelx_F_squared_multiplier     1.000 
 
loop_ 
 _refln_index_h 
 _refln_index_k 
 _refln_index_l 
 _refln_F_squared_calc 
 _refln_F_squared_meas 
 _refln_F_squared_sigma 
 _refln_observed_status 
   1   0   0      238.68      248.26     10.78 o 
   2   0   0      827.98      902.04     27.04 o 
   3   0   0       18.35       16.35      8.48 o 
   4   0   0     1576.34     1662.91     51.68 o 
   5   0   0      345.93      340.02     27.27 o 
   6   0   0       10.82       -1.34     11.24 o 
   1   1   0     7483.27     7136.41    227.51 o 
   2   1   0      664.91      685.58     16.56 o 
   3   1   0       41.31       41.63      7.35 o 
   4   1   0        0.89        0.73      6.01 o 
   5   1   0       96.84      132.02     50.90 o 
   6   1   0        2.06       -0.71      7.98 o 
   0   2   0      252.59      273.98      5.02 o 
   1   2   0       35.94       20.51      2.12 o 
   2   2   0      206.41      199.26     12.91 o 
   3   2   0       17.56       12.41      4.93 o 
   4   2   0     1560.25     1656.28     30.88 o 
   5   2   0       18.39       16.49      8.50 o 
   6   2   0       40.85       38.83     11.52 o 
   1   3   0       93.25       92.56     13.51 o 
   2   3   0     1393.23     1464.10     21.80 o 
   3   3   0       59.27       44.51      6.55 o 
   4   3   0       44.08       47.67      8.27 o 
   5   3   0      147.58      139.02     14.44 o 
   6   3   0       47.08       55.87     17.78 o 
   0   4   0      674.74      714.07     11.11 o 
   1   4   0     3176.27     3128.71     84.03 o 
   2   4   0       36.11       37.99      3.91 o 
   3   4   0      375.36      384.48     18.54 o 
   4   4   0      492.26      518.61     24.68 o 
   5   4   0      205.06      188.66     21.74 o 
   6   4   0       33.56       32.82      7.47 o 
   1   5   0      501.61      520.58     20.26 o 
   2   5   0     1719.66     1691.39     31.09 o 
   3   5   0     1261.92     1349.60     19.28 o 
   4   5   0        5.87        5.16      3.81 o 
   5   5   0      157.53      131.05      9.12 o 
   6   5   0      217.27      203.43     11.92 o 
   0   6   0        0.87        2.30      6.22 o 
   1   6   0     2705.58     2821.49     63.44 o 
   2   6   0      720.71      807.68     16.31 o 
   3   6   0       87.84       82.47      5.75 o 
   4   6   0      213.78      189.62      9.20 o 
   5   6   0      403.94      355.33     19.32 o 
   6   6   0       17.54       17.72      6.42 o 
   1   7   0      251.91      240.33      6.93 o 
   2   7   0       55.19       49.68      4.54 o 
   3   7   0       18.42       24.27      5.81 o 
   4   7   0        0.90       -2.77      3.64 o 
   5   7   0       12.91       12.53      5.41 o 
   6   7   0        0.26        0.99      5.28 o 
   0   8   0     1121.15     1004.24     17.19 o 
   1   8   0       55.37       57.76      4.80 o 
   2   8   0     1040.75     1122.27     20.11 o 
   3   8   0      195.85      160.83     10.53 o 
   4   8   0       20.21       12.58      6.70 o 
   5   8   0      415.73      406.77     41.48 o 
   6   8   0        0.90        5.36      7.41 o 
   1   9   0       62.81       56.93      5.65 o 
   2   9   0      972.74      935.75     19.77 o 
   3   9   0      129.97      112.89      9.64 o 
   4   9   0        0.02       -4.14      5.28 o 
   5   9   0        8.63       16.33      8.66 o 
   6   9   0       61.51       69.78     21.10 o 
   0  10   0     3364.77     3320.57     38.85 o 
   1  10   0     1585.21     1655.43     37.66 o 
   2  10   0       85.80       92.31      5.78 o 
   3  10   0        9.69        8.61      5.73 o 
   4  10   0        5.25       -0.21      5.76 o 
   5  10   0        2.16       -0.26      7.01 o 
   6  10   0       47.41       58.13     20.17 o 
   1  11   0     1500.90     1538.98     20.43 o 
   2  11   0      672.88      653.33     12.99 o 
   3  11   0      674.09      674.24     21.34 o 
   4  11   0      201.83      182.84     12.98 o 
   5  11   0       26.09       32.27      9.85 o 
   6  11   0       39.09       43.94     18.56 o 
   0  12   0      407.79      407.11     13.81 o 
   1  12   0      422.63      430.27      9.61 o 
   2  12   0       12.23       14.67      4.35 o 
   3  12   0       83.06       80.79      9.15 o 
   4  12   0      463.34      417.37     17.81 o 
   5  12   0       46.06       45.53     11.23 o 
   6  12   0       34.58       41.96     18.75 o 
   1  13   0      130.69      135.38      6.97 o 
   2  13   0      286.65      275.38     29.02 o 
   3  13   0       93.21       93.98      9.70 o 
   4  13   0        6.67        8.02      6.90 o 
   5  13   0       60.40       38.25     11.01 o 
   6  13   0       15.51       16.44     15.98 o 
   0  14   0      826.34      773.17     19.14 o 
   1  14   0      219.90      191.85      7.88 o 
   2  14   0       14.65       13.40      7.18 o 
   3  14   0      330.34      327.30     16.21 o 
   4  14   0       25.56       62.24     24.51 o 
   5  14   0       27.92       39.88     11.32 o 
   6  14   0       21.66       18.98     16.17 o 
   1  15   0       45.85       58.40      6.35 o 
   2  15   0      835.32      787.14     19.92 o 
   3  15   0      304.81      302.79     18.27 o 
   4  15   0       50.87       59.86      9.87 o 
   5  15   0        3.71        2.58     12.44 o 
   0  16   0      111.27       95.59     10.08 o 
   1  16   0      197.53      181.31      8.58 o 
   2  16   0       64.77       84.89      9.77 o 
   3  16   0      210.70      205.09     15.89 o 
   4  16   0       56.64       64.22     12.73 o 
   5  16   0       25.28       36.16     17.00 o 
   1  17   0      195.05      186.33     11.25 o 
   2  17   0     1227.31     1179.71     30.30 o 
   3  17   0      132.06      123.56     10.14 o 
   4  17   0        1.07        5.26      6.43 o 
   5  17   0        4.70       25.98      9.70 o 
   0  18   0       86.61       98.73     11.99 o 
   1  18   0      546.46      518.04     16.93 o 
   2  18   0       37.80       49.57      8.98 o 
   3  18   0       67.20       63.33      9.79 o 
   4  18   0        4.37       14.46     13.06 o 
   5  18   0       12.77       32.90      9.19 o 
   1  19   0        0.86       12.81      7.21 o 
   2  19   0      101.15      110.61     11.32 o 
   3  19   0       63.07       67.18      9.78 o 
   4  19   0       30.03       32.08      8.37 o 
   5  19   0        0.00       14.64     16.10 o 
   0  20   0      205.31      210.05     14.68 o 
   1  20   0      187.89      206.45     12.79 o 
   2  20   0       52.49       48.00      9.17 o 
   3  20   0       15.63       30.92      8.52 o 
   4  20   0      193.78      190.09     15.82 o 
   1  21   0       12.19       15.54      7.75 o 
   2  21   0      177.00      192.44     12.95 o 
   3  21   0        0.15        5.80      7.24 o 
   4  21   0        5.17       22.87     18.95 o 
   0  22   0      224.00      251.44     26.12 o 
   1  22   0      291.40      274.53     14.33 o 
   2  22   0       41.10       54.26     10.47 o 
   3  22   0       19.92       33.94     11.91 o 
   4  22   0       62.40       89.11     27.13 o 
   1  23   0        1.13        6.87      7.56 o 
   2  23   0       81.27      113.58     15.90 o 
   3  23   0        5.58       13.16      9.50 o 
   0  24   0        2.43       -3.78     11.10 o 
   1  24   0       29.23       23.32     10.98 o 
   2  24   0       12.76       21.82      9.06 o 
   3  24   0       34.45       60.82     11.65 o 
   1  25   0       10.03       15.63     10.62 o 
   2  25   0       43.39       58.96     17.61 o 
   3  25   0       10.91       40.12     21.65 o 
   0  26   0      122.51      135.19     23.26 o 
   1  26   0       10.27       22.89     11.69 o 
   2  26   0        8.94       16.41      9.19 o 
   1  27   0        0.00        3.05      9.80 o 
  -7   1   1       83.72       76.12     15.99 o 
  -6   1   1      101.18      108.06     14.45 o 
  -5   1   1      247.11      231.69     16.95 o 
  -4   1   1       66.29       73.28     10.49 o 
  -3   1   1      558.55      570.73     18.86 o 
  -2   1   1     3139.05     3203.50     38.28 o 
  -1   1   1      900.78      840.95     17.31 o 
   0   1   1       12.76        9.83      2.01 o 
   1   1   1       13.80       24.00      4.23 o 
   2   1   1     1662.34     1756.50    111.65 o 
   3   1   1       26.66       26.79      6.37 o 
   4   1   1       19.39       13.59      6.07 o 
   5   1   1        0.59        0.92      9.58 o 
   6   1   1       99.63      113.08     22.34 o 
  -7   2   1        2.06        5.34     14.05 o 
  -6   2   1        1.72        4.02      8.44 o 
  -5   2   1      960.01      945.51     44.49 o 
  -4   2   1      458.65      467.74     17.26 o 
  -3   2   1      866.23      914.72     19.46 o 
  -2   2   1      137.41      127.27      6.55 o 
  -1   2   1        0.50        4.82      2.25 o 
   0   2   1     2714.30     2809.24     24.86 o 
   1   2   1      104.27      103.34      6.93 o 
   2   2   1      460.28      487.10     16.97 o 
   3   2   1      685.28      715.64     17.95 o 
   4   2   1      603.56      586.26     22.63 o 
   5   2   1      584.30      611.04     22.27 o 
   6   2   1       52.53       57.58     17.50 o 
  -7   3   1        6.70        9.33      7.23 o 
  -6   3   1      259.56      237.35     25.98 o 
  -5   3   1       22.60       40.17     11.20 o 
  -4   3   1        4.69        6.83      5.48 o 
  -3   3   1       11.88       13.09      4.80 o 
  -2   3   1     2598.35     2646.62     22.92 o 
  -1   3   1     1456.91     1491.35     19.64 o 
   0   3   1       61.98       71.36      9.38 o 
   1   3   1      392.16      364.94     10.45 o 
   2   3   1     3727.02     3936.80     41.50 o 
   3   3   1       72.52       73.40      7.35 o 
   4   3   1      394.95      394.66     17.37 o 
   5   3   1       77.74       83.12     13.60 o 
   6   3   1       40.19       43.53     17.23 o 
  -7   4   1       18.63       22.73      8.54 o 
  -6   4   1      177.95      186.14     12.28 o 
  -5   4   1        0.52       -0.78      5.37 o 
  -4   4   1      654.64      629.27     36.77 o 
  -3   4   1     1248.99     1332.85     15.98 o 
  -2   4   1      320.59      329.75      7.20 o 
  -1   4   1     2743.56     2886.50    104.17 o 
   0   4   1     4762.84     4919.41     58.81 o 
   1   4   1      775.36      804.58     18.26 o 
   2   4   1       85.18       85.34      3.90 o 
   3   4   1      106.08      110.67     10.59 o 
   4   4   1      618.83      626.53     27.27 o 
   5   4   1        7.39       14.35     16.74 o 
   6   4   1       31.11       29.25     15.11 o 
  -7   5   1       57.51       82.64     11.73 o 
  -6   5   1       69.66       80.55     10.38 o 
  -5   5   1       33.60       30.91      6.96 o 
  -4   5   1      241.30      224.93      9.95 o 
  -3   5   1      354.33      346.94      8.62 o 
  -2   5   1      289.68      293.38      8.35 o 
  -1   5   1      880.02      863.52     26.21 o 
   0   5   1     1545.81     1589.83     18.99 o 
   1   5   1      825.74      825.53     19.57 o 
   2   5   1     1084.35     1113.61     18.51 o 
   3   5   1      219.02      197.83      7.64 o 
   4   5   1       45.98       47.48      5.86 o 
   5   5   1      134.35      111.81      8.48 o 
   6   5   1       34.78       81.92     31.21 o 
  -6   6   1       10.61        6.75      6.23 o 
  -5   6   1      364.24      356.54     14.53 o 
  -4   6   1        5.53        9.39      5.11 o 
  -3   6   1        2.37        0.01      2.65 o 
  -2   6   1      154.55      146.27      6.86 o 
  -1   6   1      239.18      277.36     11.14 o 
   0   6   1     2130.17     2015.03     58.36 o 
   1   6   1      498.19      519.27     13.74 o 
   2   6   1       33.10       47.48      5.23 o 
   3   6   1        0.86        0.27      2.94 o 
   4   6   1      150.11      133.85      7.46 o 
   5   6   1      225.08      223.39     18.58 o 
   6   6   1       29.54       47.54     25.15 o 
  -6   7   1        1.58       -3.92      5.30 o 
  -5   7   1       45.44       34.10      7.10 o 
  -4   7   1       72.12       75.74      7.52 o 
  -3   7   1     1389.21     1377.16     18.91 o 
  -2   7   1     2900.22     2992.69     46.52 o 
  -1   7   1      292.58      308.01      9.28 o 
   0   7   1      383.51      384.35      9.01 o 
   1   7   1      832.05      815.38     13.06 o 
   2   7   1     2576.47     2634.09     79.79 o 
   3   7   1      745.76      683.84     30.75 o 
   4   7   1      187.63      163.60     10.90 o 
   5   7   1       33.66        6.14      9.87 o 
   6   7   1       81.22      130.60     13.73 o 
  -6   8   1        8.05        7.21      8.36 o 
  -5   8   1      243.69      210.92     16.07 o 
  -4   8   1       52.24       57.64     10.41 o 
  -3   8   1      251.26      274.78      9.36 o 
  -2   8   1        3.74        2.48      3.99 o 
  -1   8   1       54.14       72.54      6.38 o 
   0   8   1      356.95      314.34      9.13 o 
   1   8   1      313.41      317.68      9.32 o 
   2   8   1        0.33        2.31      3.68 o 
   3   8   1       10.02        4.34      4.94 o 
   4   8   1      150.31      131.58     10.42 o 
   5   8   1      151.02      142.63     11.52 o 
   6   8   1        5.50       22.99     14.95 o 
  -6   9   1        9.28        8.45      8.78 o 
  -5   9   1       39.01       46.12     10.99 o 
  -4   9   1      114.81      105.25     11.74 o 
  -3   9   1       65.15       66.31      8.08 o 
  -2   9   1      164.79      184.31      8.72 o 
  -1   9   1        0.92        0.38      3.77 o 
   0   9   1      166.05      177.68      8.07 o 
   1   9   1        2.32        1.13      2.37 o 
   2   9   1       66.19       84.01      7.55 o 
   3   9   1      144.53      133.67      8.51 o 
   4   9   1        4.96       11.93      5.68 o 
   5   9   1       18.74       15.63     13.06 o 
   6   9   1       50.13       79.54     27.80 o 
  -6  10   1       15.12       22.01     10.27 o 
  -5  10   1      421.29      424.87     21.87 o 
  -4  10   1      164.32      143.48     13.25 o 
  -3  10   1       65.19       70.03      6.32 o 
  -2  10   1       56.17       56.90      6.63 o 
  -1  10   1     2170.91     2250.07     54.85 o 
   0  10   1     5214.25     5207.16     59.32 o 
   1  10   1      399.41      403.24      7.46 o 
   2  10   1        2.21        2.30      4.20 o 
   3  10   1      441.90      398.51     16.40 o 
   4  10   1      168.92      151.15      9.20 o 
   5  10   1      115.66      120.36     14.70 o 
   6  10   1        1.63       36.26     25.66 o 
  -6  11   1       20.11       25.23     10.50 o 
  -5  11   1       40.28       36.08     11.42 o 
  -4  11   1        8.30        5.83      7.38 o 
  -3  11   1      104.56       98.76      6.96 o 
  -2  11   1       82.69       82.37      7.68 o 
  -1  11   1     1445.25     1574.53     49.59 o 
   0  11   1        6.68        8.52      7.97 o 
   1  11   1       61.64       71.38      4.73 o 
   2  11   1      103.77       92.08      7.19 o 
   3  11   1       29.66       28.33      6.11 o 
   4  11   1       11.48       10.77      6.11 o 
   5  11   1       11.42       18.67      9.58 o 
   6  11   1       19.96       57.84     26.81 o 
  -6  12   1      157.29      138.41     17.53 o 
  -5  12   1       42.53       60.23     12.63 o 
  -4  12   1      376.20      372.61     19.64 o 
  -3  12   1       21.75       17.81      7.86 o 
  -2  12   1        2.09        2.37      4.78 o 
  -1  12   1      494.22      440.13     13.59 o 
   0  12   1      621.99      756.17     16.00 o 
   1  12   1       88.97       79.32      6.26 o 
   2  12   1        0.01       -0.29      4.44 o 
   3  12   1      129.63      130.51      9.29 o 
   4  12   1      194.49      169.32     16.22 o 
   5  12   1       13.37       35.94     13.80 o 
   6  12   1       74.99       78.52     31.21 o 
  -6  13   1       84.70       85.03     16.93 o 
  -5  13   1       63.36       63.74     12.93 o 
  -4  13   1       10.73        6.73      7.76 o 
  -3  13   1       94.59       83.65     13.86 o 
  -2  13   1      758.85      788.62     21.57 o 
  -1  13   1        0.69        1.01      4.71 o 
   0  13   1        0.68        9.49      4.92 o 
   1  13   1      160.80      156.07      6.52 o 
   2  13   1      688.49      649.20     15.93 o 
   3  13   1       89.63       76.86     13.82 o 
   4  13   1       12.43        7.70      7.60 o 
   5  13   1       83.26       98.93     16.56 o 
  -6  14   1        0.41        3.57      8.53 o 
  -5  14   1        0.09        2.84      8.08 o 
  -4  14   1      699.95      655.48     26.13 o 
  -3  14   1       51.23       59.95     11.33 o 
  -2  14   1       49.11       61.64      7.94 o 
  -1  14   1        0.01        0.79      4.72 o 
   0  14   1      208.21      233.05      8.39 o 
   1  14   1        0.72        6.85      5.42 o 
   2  14   1       54.60       50.88      7.32 o 
   3  14   1       47.95       59.18      8.25 o 
   4  14   1      495.26      429.63     18.19 o 
   5  14   1        7.53       18.87     13.68 o 
  -6  15   1       25.95       14.01     10.32 o 
  -5  15   1       31.32       30.03     10.82 o 
  -4  15   1       74.32       87.95     13.75 o 
  -3  15   1      888.78      843.52     28.23 o 
  -2  15   1      399.73      405.97     13.80 o 
  -1  15   1       95.42       90.90      8.73 o 
   0  15   1        0.88        2.90      4.18 o 
   1  15   1      567.15      547.34     16.02 o 
   2  15   1      336.97      350.90     13.64 o 
   3  15   1      675.34      647.27     17.45 o 
   4  15   1        0.01        6.50      8.01 o 
   5  15   1      100.20       97.08     15.20 o 
  -5  16   1      177.87      163.31     16.23 o 
  -4  16   1        1.22        2.03      7.50 o 
  -3  16   1        0.32       -0.66      7.24 o 
  -2  16   1       11.55       10.84      7.85 o 
  -1  16   1        3.65        5.64      6.02 o 
   0  16   1      572.37      572.46     16.30 o 
   1  16   1       27.13       45.64      8.02 o 
   2  16   1      333.75      346.60     13.94 o 
   3  16   1        0.38        2.34      6.02 o 
   4  16   1       44.83       59.10     10.29 o 
   5  16   1      111.46      122.88     14.02 o 
  -5  17   1        1.47        2.68      8.82 o 
  -4  17   1       23.28       15.69      9.37 o 
  -3  17   1       39.11       34.75     10.74 o 
  -2  17   1      155.52      148.46     14.28 o 
  -1  17   1       90.11       98.34      9.64 o 
   0  17   1        0.07       10.81      5.09 o 
   1  17   1      369.47      367.77     14.59 o 
   2  17   1       92.40      101.70     11.27 o 
   3  17   1       14.56        8.97      6.68 o 
   4  17   1      155.27      167.95     33.42 o 
   5  17   1        0.92       24.78     12.41 o 
  -5  18   1       12.76       18.05     10.85 o 
  -4  18   1        5.92        7.23      8.84 o 
  -3  18   1        8.55        9.31      8.58 o 
  -2  18   1      837.04      797.75     28.13 o 
  -1  18   1      295.96      300.57     11.20 o 
   0  18   1       84.86      102.05     11.49 o 
   1  18   1      391.56      389.88     15.48 o 
   2  18   1       64.00       66.97     10.33 o 
   3  18   1       20.73       28.36      9.94 o 
   4  18   1       36.16       65.33     16.14 o 
   5  18   1        9.14       43.97     17.53 o 
  -5  19   1        0.76       -4.26      8.22 o 
  -4  19   1       31.61       49.57     12.75 o 
  -3  19   1       16.84       22.95     10.34 o 
  -2  19   1      151.59      156.66     14.83 o 
  -1  19   1      209.80      212.31     12.10 o 
   0  19   1      160.60      157.28     11.91 o 
   1  19   1      381.18      399.89     15.99 o 
   2  19   1      205.45      201.43     13.13 o 
   3  19   1      134.16      136.23     14.44 o 
   4  19   1       12.55       13.65     15.60 o 
  -4  20   1       41.44       45.27     12.60 o 
  -3  20   1       12.82        8.20      8.89 o 
  -2  20   1       89.27      105.70     10.34 o 
  -1  20   1        2.80        7.16      6.57 o 
   0  20   1       17.14       19.12      8.12 o 
   1  20   1        1.50        6.42      7.13 o 
   2  20   1       97.60      101.61     11.41 o 
   3  20   1        2.78        7.42     10.10 o 
   4  20   1       68.07       82.73     17.36 o 
  -4  21   1       60.78       71.42     14.93 o 
  -3  21   1       77.82      105.45     15.91 o 
  -2  21   1      216.23      224.60     12.76 o 
  -1  21   1        5.66       -0.72      6.21 o 
   0  21   1       23.29       34.18      8.99 o 
   1  21   1        3.55        2.95      7.17 o 
   2  21   1      249.97      264.14     14.84 o 
   3  21   1        3.71       14.61     11.08 o 
   4  21   1        4.64       20.02     11.33 o 
  -4  22   1      143.81      157.03     11.66 o 
  -3  22   1       51.12       52.18     12.47 o 
  -2  22   1       45.46       55.13      9.90 o 
  -1  22   1       97.19      110.85     14.83 o 
   0  22   1      146.95      124.26     11.60 o 
   1  22   1        0.06        0.52      7.24 o 
   2  22   1       28.49       32.59      9.52 o 
   3  22   1       15.47       31.50     12.25 o 
  -4  23   1        3.52       30.11     16.68 o 
  -3  23   1        0.20       16.78      8.23 o 
  -2  23   1       10.27       21.46      8.45 o 
  -1  23   1       18.72        9.45      9.85 o 
   0  23   1        2.41        6.44      9.13 o 
   1  23   1       25.35       24.21      9.20 o 
   2  23   1        4.92       16.22     10.55 o 
   3  23   1        3.86       19.15     11.42 o 
  -3  24   1        4.03       18.72     13.07 o 
  -2  24   1       10.49       23.76     12.14 o 
  -1  24   1       19.42       24.93     11.23 o 
   0  24   1      109.99      111.65     15.61 o 
   1  24   1       10.08       12.84      8.91 o 
   2  24   1       20.52       18.64     12.00 o 
   3  24   1       23.64       33.63     13.25 o 
  -3  25   1       13.20       30.19     12.33 o 
  -2  25   1       36.34       42.00     13.10 o 
  -1  25   1        0.21       -1.12      8.76 o 
   0  25   1        0.40        0.88      9.15 o 
   1  25   1       16.84       21.58      9.59 o 
   2  25   1       25.65       38.03     13.42 o 
  -2  26   1        2.58        4.08      9.61 o 
  -1  26   1       27.44       40.57     13.35 o 
   0  26   1        3.90       10.35     10.24 o 
   1  26   1        1.67        1.05      9.59 o 
   2  26   1        9.55       15.11     15.71 o 
  -1  27   1       38.45       46.55     14.17 o 
   0  27   1        2.07        6.56      9.64 o 
   1  27   1      101.70      131.82     24.04 o 
  -7   0   2       59.79       65.91     22.29 o 
  -6   0   2       16.91        3.41     12.80 o 
  -5   0   2      760.57      786.20     41.59 o 
  -4   0   2      546.82      512.19     30.08 o 
  -3   0   2      495.53      502.88     16.49 o 
  -2   0   2        3.52        6.04      4.81 o 
  -1   0   2     6734.42     6861.43     71.03 o 
   0   0   2    47043.06    44991.32    552.06 o 
   1   0   2      190.01      194.29      7.35 o 
   2   0   2       73.24       72.73      6.78 o 
   3   0   2      824.62      815.82     20.20 o 
   4   0   2      633.15      647.60     20.26 o 
  -7   1   2       16.58       20.22     16.40 o 
  -6   1   2        2.49        0.18      8.34 o 
  -5   1   2      107.62      115.66     13.86 o 
  -4   1   2       24.17       27.78      8.54 o 
  -3   1   2        1.57       -1.63      3.69 o 
  -2   1   2       29.88       26.63      4.29 o 
  -1   1   2    18999.82    19114.86     99.58 o 
   0   1   2       12.29       29.76      6.20 o 
   1   1   2        0.03        1.30      2.72 o 
   2   1   2      167.91      158.47      5.54 o 
   3   1   2       53.65       64.26      5.74 o 
   4   1   2       14.04       15.97      5.72 o 
  -7   2   2       53.76       91.80     22.54 o 
  -6   2   2       22.44       16.31     10.14 o 
  -5   2   2      104.44      111.96     13.71 o 
  -4   2   2      653.27      694.97     24.83 o 
  -3   2   2      230.62      251.61     10.64 o 
  -2   2   2       40.10       46.99      4.09 o 
  -1   2   2      218.01      236.83     12.31 o 
   0   2   2     1119.25     1168.37     14.11 o 
   1   2   2       60.33       68.67      9.70 o 
   2   2   2      120.27      105.95      7.95 o 
   3   2   2      136.05      142.98      6.52 o 
   4   2   2      426.90      437.54     13.96 o 
   5   2   2       18.39       55.13     20.82 o 
  -7   3   2       97.34      122.89     18.56 o 
  -6   3   2        0.01        1.77      6.27 o 
  -5   3   2      672.11      637.43     37.40 o 
  -4   3   2      391.63      373.45     16.04 o 
  -3   3   2      249.05      233.98      8.35 o 
  -2   3   2      599.64      551.30      9.39 o 
  -1   3   2       56.22       58.87      4.40 o 
   0   3   2     1503.44     1579.08     14.38 o 
   1   3   2       20.87       19.78      3.94 o 
   2   3   2      663.35      647.12      9.94 o 
   3   3   2      207.80      222.14      9.29 o 
   4   3   2       36.67       41.77      7.20 o 
   5   3   2        2.19       11.99      9.21 o 
  -7   4   2       42.08       47.43     10.98 o 
  -6   4   2        5.59        5.68      6.49 o 
  -5   4   2       59.80       54.47      8.81 o 
  -4   4   2      424.73      415.38     11.76 o 
  -3   4   2      103.06       97.56      6.27 o 
  -2   4   2      167.92      153.49      6.89 o 
  -1   4   2      858.36      883.08     34.92 o 
   0   4   2     1699.06     1714.76     15.29 o 
   1   4   2      293.27      280.16      7.83 o 
   2   4   2        0.71        1.05      2.10 o 
   3   4   2      157.66      149.30      9.96 o 
   4   4   2      620.65      586.40     20.54 o 
   5   4   2       30.62       42.92      9.59 o 
  -7   5   2       42.81       46.14     10.49 o 
  -6   5   2      121.43      134.48     14.24 o 
  -5   5   2       10.18       13.67      9.24 o 
  -4   5   2      192.88      167.28      8.38 o 
  -3   5   2      793.81      810.71     14.34 o 
  -2   5   2     1457.24     1390.66     27.67 o 
  -1   5   2      249.48      248.49      7.05 o 
   0   5   2      866.65      902.24     13.80 o 
   1   5   2        1.01        4.87      2.35 o 
   2   5   2     1520.49     1504.19     31.66 o 
   3   5   2      227.98      228.07      7.08 o 
   4   5   2      148.07      141.67     11.48 o 
   5   5   2      139.24      133.86     12.14 o 
  -7   6   2       18.70       21.83      8.48 o 
  -6   6   2      273.02      276.38     15.01 o 
  -5   6   2      192.36      203.05     36.09 o 
  -4   6   2      100.02       94.86      6.90 o 
  -3   6   2        3.18        3.09      4.65 o 
  -2   6   2       58.78       50.96      6.42 o 
  -1   6   2      516.58      514.81     15.39 o 
   0   6   2      817.24      814.21     12.37 o 
   1   6   2      131.87      128.10      4.40 o 
   2   6   2     1566.55     1652.05     28.19 o 
   3   6   2        2.06        0.05      3.93 o 
   4   6   2      217.40      208.46     13.03 o 
   5   6   2       21.69       26.14      9.17 o 
  -6   7   2        2.56       -1.56      5.58 o 
  -5   7   2        0.95        2.86      5.55 o 
  -4   7   2        0.62       -2.53      4.92 o 
  -3   7   2      404.64      416.63     19.13 o 
  -2   7   2      407.33      410.59     15.86 o 
  -1   7   2        3.49        5.81      4.01 o 
   0   7   2       35.82       42.20      3.86 o 
   1   7   2      252.15      240.83      7.69 o 
   2   7   2       33.33       48.15      5.28 o 
   3   7   2       14.29       12.48      4.87 o 
   4   7   2        1.96       -2.68      7.09 o 
   5   7   2       26.94       33.16     10.30 o 
  -6   8   2       89.47       88.80     15.41 o 
  -5   8   2      206.74      192.62     15.95 o 
  -4   8   2       21.48       23.81      6.66 o 
  -3   8   2       39.35       55.15      7.24 o 
  -2   8   2     1675.24     1646.25     48.56 o 
  -1   8   2        7.82        5.20      4.24 o 
   0   8   2     1220.24     1199.49     16.83 o 
   1   8   2       95.28       94.64      6.02 o 
   2   8   2        0.36        0.59      3.64 o 
   3   8   2      117.64      123.98     13.47 o 
   4   8   2       71.65       68.43     11.17 o 
   5   8   2       61.33       91.82     13.21 o 
   6   8   2       12.51       53.61     18.15 o 
  -6   9   2        1.55        2.47      8.45 o 
  -5   9   2       42.42       33.76     10.64 o 
  -4   9   2       73.88       81.92      9.12 o 
  -3   9   2      178.86      153.49      9.44 o 
  -2   9   2      798.86      803.34     33.49 o 
  -1   9   2      496.78      508.77     16.50 o 
   0   9   2       55.21       70.50      6.70 o 
   1   9   2     1260.19     1212.99     17.72 o 
   2   9   2       41.46       49.44      6.04 o 
   3   9   2      112.17      113.35     10.65 o 
   4   9   2      143.87      134.73     11.96 o 
   5   9   2       30.73       42.76     12.49 o 
  -6  10   2       79.09       79.06     15.36 o 
  -5  10   2       69.21       63.67     12.79 o 
  -4  10   2       16.58       14.81      6.41 o 
  -3  10   2        7.62        4.86      5.12 o 
  -2  10   2       97.14      105.07      8.46 o 
  -1  10   2      211.18      198.44      9.57 o 
   0  10   2      684.68      696.80     14.06 o 
   1  10   2      211.71      216.16      9.95 o 
   2  10   2      217.48      216.95      9.59 o 
   3  10   2        8.03       13.62      7.81 o 
   4  10   2       18.09       27.78      9.83 o 
   5  10   2        6.21        5.45     16.94 o 
  -6  11   2        2.50        4.95      8.66 o 
  -5  11   2       35.70       47.81     12.04 o 
  -4  11   2      230.14      211.61     15.68 o 
  -3  11   2     1014.44      978.65     20.12 o 
  -2  11   2       15.63       18.25      5.84 o 
  -1  11   2      685.54      679.53     15.67 o 
   0  11   2      646.30      647.31     14.01 o 
   1  11   2      999.64      970.91     17.23 o 
   2  11   2      282.49      282.86     10.86 o 
   3  11   2      144.72      135.60     11.91 o 
   4  11   2        9.70        3.88      8.17 o 
   5  11   2      169.52      173.66     14.35 o 
  -6  12   2       19.31       26.00     11.38 o 
  -5  12   2       70.26       99.56     15.21 o 
  -4  12   2      125.01      120.42     13.18 o 
  -3  12   2       26.63       35.87      7.20 o 
  -2  12   2      165.36      169.30     10.23 o 
  -1  12   2      576.63      583.59     15.11 o 
   0  12   2       21.17       24.84      5.46 o 
   1  12   2       97.50      116.58      7.76 o 
   2  12   2      204.00      203.62     10.35 o 
   3  12   2      358.72      370.24     18.18 o 
   4  12   2      140.16      120.49     18.55 o 
   5  12   2       36.16       45.75     29.79 o 
  -6  13   2        1.43       -4.91      7.83 o 
  -5  13   2       59.23       49.47     12.38 o 
  -4  13   2       59.05       76.47     13.07 o 
  -3  13   2      251.66      250.74     12.08 o 
  -2  13   2        6.09       12.08      5.95 o 
  -1  13   2        2.84        4.42      5.18 o 
   0  13   2       20.45       23.97      6.14 o 
   1  13   2      595.16      593.00     14.93 o 
   2  13   2      165.83      167.81      9.96 o 
   3  13   2      101.23      122.51     17.17 o 
   4  13   2        0.65        0.08      8.71 o 
   5  13   2       49.22       46.53     20.62 o 
  -6  14   2       54.83       42.01     13.01 o 
  -5  14   2      157.25      161.30     16.05 o 
  -4  14   2       27.78       23.81      9.81 o 
  -3  14   2      614.16      608.64     17.40 o 
  -2  14   2      112.90      108.23     10.50 o 
  -1  14   2      662.34      639.30     16.93 o 
   0  14   2       56.02       71.13      8.50 o 
   1  14   2        8.08       10.83      5.76 o 
   2  14   2       24.96       40.57      9.69 o 
   3  14   2        7.33        7.52      8.79 o 
   4  14   2        2.22       -0.29      9.05 o 
   5  14   2        2.29       19.10     16.42 o 
  -6  15   2       50.55       52.77     14.09 o 
  -5  15   2        0.90       -2.29      7.80 o 
  -4  15   2        4.97        2.40      7.92 o 
  -3  15   2       86.19       94.58     13.02 o 
  -2  15   2      320.98      318.12     13.33 o 
  -1  15   2       14.75       18.43      6.60 o 
   0  15   2      576.73      574.95     16.50 o 
   1  15   2        3.29        5.93      5.65 o 
   2  15   2     1380.55     1357.38     37.13 o 
   3  15   2       46.68       50.96     11.32 o 
   4  15   2       41.36       40.70     12.17 o 
   5  15   2        0.02       13.76     11.27 o 
  -5  16   2       82.60       95.53     15.71 o 
  -4  16   2        4.51        3.34      8.42 o 
  -3  16   2       25.39       15.10      9.09 o 
  -2  16   2        8.40       13.83      7.09 o 
  -1  16   2       30.80       33.73      8.07 o 
   0  16   2        5.04       10.61      6.31 o 
   1  16   2       80.95       91.71      9.62 o 
   2  16   2      105.12      141.21     23.27 o 
   3  16   2      357.18      347.65     18.52 o 
   4  16   2        1.04        6.36     11.14 o 
   5  16   2        7.31       12.72     11.30 o 
  -5  17   2       14.46       10.75     10.01 o 
  -4  17   2       81.78      105.28     15.62 o 
  -3  17   2      102.51      108.89     13.25 o 
  -2  17   2     1415.46     1436.97     49.62 o 
  -1  17   2        2.06        4.62      6.81 o 
   0  17   2        2.34        2.97      7.41 o 
   1  17   2      287.27      300.42     14.51 o 
   2  17   2      525.38      525.33     20.86 o 
   3  17   2        0.03       16.97     10.94 o 
   4  17   2       48.36       55.08     19.27 o 
  -5  18   2        9.81        4.95      9.36 o 
  -4  18   2        6.67       12.15      9.70 o 
  -3  18   2      285.43      249.24     19.67 o 
  -2  18   2       74.77       85.83     13.47 o 
  -1  18   2      274.96      269.49     13.99 o 
   0  18   2       64.61       79.32     10.68 o 
   1  18   2      674.06      709.95     20.76 o 
   2  18   2        0.25        4.41      8.35 o 
   3  18   2       42.98       49.19     10.73 o 
   4  18   2        5.49       26.48     12.22 o 
  -5  19   2        9.04        9.38     10.29 o 
  -4  19   2      163.74      137.09     15.45 o 
  -3  19   2       13.18       14.58      9.82 o 
  -2  19   2      100.99       83.68     12.93 o 
  -1  19   2        0.24       -1.29      6.67 o 
   0  19   2      216.72      215.37     13.19 o 
   1  19   2       66.91       83.26     11.08 o 
   2  19   2        0.95        2.50      9.26 o 
   3  19   2        2.50       -3.40      8.62 o 
   4  19   2        2.05       15.11     17.32 o 
  -4  20   2      116.86      130.09     15.33 o 
  -3  20   2        2.59        7.80      9.13 o 
  -2  20   2       21.62       26.70     10.48 o 
  -1  20   2      104.82      139.26     14.64 o 
   0  20   2      258.58      274.73     14.49 o 
   1  20   2        6.64        8.70     10.84 o 
   2  20   2      171.44      173.93     21.72 o 
   3  20   2        8.93        6.45     11.36 o 
   4  20   2      132.76      144.21     14.33 o 
  -4  21   2       14.85       16.60     10.76 o 
  -3  21   2      105.96      113.56     16.51 o 
  -2  21   2       47.87       50.08     12.38 o 
  -1  21   2        0.33       -2.43      7.78 o 
   0  21   2       23.74       36.61      9.38 o 
   1  21   2        0.65        5.94     10.56 o 
   2  21   2       14.81       24.92     12.57 o 
   3  21   2        0.43       -2.48      9.49 o 
  -4  22   2       45.60       51.45     13.95 o 
  -3  22   2        1.94        8.37      9.59 o 
  -2  22   2      151.13      129.77     15.01 o 
  -1  22   2       93.18      104.91     14.62 o 
   0  22   2      210.98      215.89     14.21 o 
   1  22   2      105.14      121.65     18.31 o 
   2  22   2        8.33       20.23     12.27 o 
   3  22   2        9.91       14.39     12.78 o 
  -3  23   2       40.91       62.08     14.25 o 
  -2  23   2        1.43        6.53      9.40 o 
  -1  23   2       17.92       18.78     10.50 o 
   0  23   2       64.74       77.92     12.39 o 
   1  23   2       55.18       79.62     16.67 o 
   2  23   2       27.68       43.96     15.02 o 
   3  23   2        0.19       -4.82      9.58 o 
  -3  24   2       15.38       23.43     12.01 o 
  -2  24   2        4.73       10.35      9.94 o 
  -1  24   2       32.65       27.34     11.54 o 
   0  24   2        0.18       -2.36     13.15 o 
   1  24   2        4.51        2.44     11.32 o 
   2  24   2        5.66        6.78     12.28 o 
  -2  25   2        8.82        5.00      9.68 o 
  -1  25   2        5.06        5.53      9.71 o 
   0  25   2        0.01       -1.75     14.09 o 
   1  25   2      115.12      139.80     18.83 o 
   2  25   2        8.59        9.72     12.12 o 
  -2  26   2       28.24       34.68     15.06 o 
  -1  26   2       37.01       61.22     14.62 o 
   0  26   2       38.82       44.17     19.58 o 
   1  26   2        0.19       10.22     11.99 o 
  -7   1   3       66.33       77.42     16.47 o 
  -6   1   3       22.04       11.91     10.50 o 
  -5   1   3      345.74      345.07     20.92 o 
  -4   1   3      402.02      371.24     12.07 o 
  -3   1   3      299.03      288.20      9.99 o 
  -2   1   3      514.03      486.39      8.28 o 
  -1   1   3       86.38       87.72      5.89 o 
   0   1   3     1030.17     1024.57     12.22 o 
   1   1   3        1.99        2.16      3.66 o 
   2   1   3       50.11       52.69      6.29 o 
   3   1   3        1.37       -3.71      4.33 o 
   4   1   3      390.67      541.99     50.67 o 
  -7   2   3       20.49       33.91     11.08 o 
  -6   2   3       31.55       41.67     10.01 o 
  -5   2   3      275.16      275.67     26.39 o 
  -4   2   3      141.36      141.35     12.61 o 
  -3   2   3        7.56       10.37      3.77 o 
  -2   2   3      705.20      697.51     11.29 o 
  -1   2   3       26.73       29.29      3.93 o 
   0   2   3     2005.67     1984.48     17.99 o 
   1   2   3        2.54        3.08      3.83 o 
   2   2   3      451.45      461.65      9.02 o 
   3   2   3       55.41       60.88      8.49 o 
   4   2   3      294.89      305.08     25.08 o 
  -7   3   3        0.05        7.13      8.22 o 
  -6   3   3      118.48      120.26     12.34 o 
  -5   3   3        8.06        7.44      6.00 o 
  -4   3   3      151.91      153.95      8.65 o 
  -3   3   3      128.46      115.23      6.50 o 
  -2   3   3       25.62       35.37      5.86 o 
  -1   3   3        7.86       10.50      3.37 o 
   0   3   3      542.09      555.48      8.98 o 
   1   3   3      480.30      486.66     10.95 o 
   2   3   3      561.82      580.72     12.54 o 
   3   3   3       15.08       13.23      6.45 o 
   4   3   3      125.80      145.09     23.05 o 
   5   3   3       63.02      228.97     49.93 o 
  -7   4   3      162.72      183.54     15.26 o 
  -6   4   3      129.89      138.10     11.95 o 
  -5   4   3        0.27       -3.30      4.51 o 
  -4   4   3      135.15      131.55      8.21 o 
  -3   4   3     1708.75     1715.75     19.93 o 
  -2   4   3      249.06      232.41      8.69 o 
  -1   4   3      590.05      584.97     13.74 o 
   0   4   3      342.35      355.84     10.15 o 
   1   4   3      209.83      208.75      8.70 o 
   2   4   3      203.46      190.05      8.64 o 
   3   4   3       97.70       95.10      9.32 o 
   4   4   3       75.63      102.49     16.01 o 
   5   4   3        7.71       71.85     30.77 o 
  -7   5   3        6.22        9.01      8.21 o 
  -6   5   3      118.31      133.75     12.03 o 
  -5   5   3      137.62      128.49      9.00 o 
  -4   5   3       81.13       88.69      7.91 o 
  -3   5   3      150.84      137.57      8.24 o 
  -2   5   3       29.86       28.52      5.14 o 
  -1   5   3      305.56      306.11      8.30 o 
   0   5   3      875.89      906.06     13.34 o 
   1   5   3      286.30      277.78      9.39 o 
   2   5   3      694.21      704.34     13.63 o 
   3   5   3       13.33        6.07      6.60 o 
   4   5   3       49.91       56.09     14.29 o 
   5   5   3      173.19      216.34     41.59 o 
  -6   6   3        0.31       -0.56      6.01 o 
  -5   6   3      104.69      118.60      8.82 o 
  -4   6   3        1.20        3.12      5.83 o 
  -3   6   3      130.30      129.41      9.54 o 
  -2   6   3      180.66      163.48      9.35 o 
  -1   6   3        4.18       11.72      3.76 o 
   0   6   3      623.03      624.79     10.01 o 
   1   6   3      491.81      493.57     11.34 o 
   2   6   3       21.10       29.94      7.11 o 
   3   6   3        2.16       -0.19      8.11 o 
   4   6   3      205.42      209.90     13.64 o 
   5   6   3        9.03        8.11     13.30 o 
  -6   7   3       38.83       27.33     11.05 o 
  -5   7   3      194.72      224.52     19.99 o 
  -4   7   3      177.73      176.12     11.10 o 
  -3   7   3      533.83      500.90     15.38 o 
  -2   7   3      948.99      954.35     23.47 o 
  -1   7   3      823.58      813.27     22.36 o 
   0   7   3       16.59       21.21      3.61 o 
   1   7   3      529.37      531.36     11.53 o 
   2   7   3      753.60      788.50     20.85 o 
   3   7   3        7.39        9.54      7.50 o 
   4   7   3      187.23      189.66     13.68 o 
   5   7   3        0.14      -11.47     29.48 o 
  -6   8   3        7.21        4.04      8.48 o 
  -5   8   3      174.05      170.47     11.70 o 
  -4   8   3       72.97       87.25     10.87 o 
  -3   8   3      330.73      341.51     13.27 o 
  -2   8   3       74.44       72.94      8.93 o 
  -1   8   3       96.33       92.22      5.94 o 
   0   8   3        1.25        3.68      4.24 o 
   1   8   3      280.40      283.57     13.48 o 
   2   8   3       61.65       67.76      9.27 o 
   3   8   3       24.30       39.62      9.51 o 
   4   8   3       79.81       90.75     16.02 o 
   5   8   3       47.57       25.73     34.59 o 
  -6   9   3        4.77        5.63      9.30 o 
  -5   9   3        9.78       19.49      7.28 o 
  -4   9   3      178.52      160.51     11.07 o 
  -3   9   3        3.49        2.65      5.55 o 
  -2   9   3       55.69       63.94      7.90 o 
  -1   9   3      393.78      419.83     12.00 o 
   0   9   3       19.91       21.78      4.79 o 
   1   9   3       10.07       13.05      6.71 o 
   2   9   3        1.85        5.47      6.93 o 
   3   9   3        1.60       -3.09      7.21 o 
   4   9   3        1.46       -3.16      8.89 o 
   5   9   3       24.39       53.57     18.42 o 
  -6  10   3       58.52       53.03     13.87 o 
  -5  10   3      327.32      322.27     20.59 o 
  -4  10   3        3.00        3.49      6.22 o 
  -3  10   3        0.11       -0.42      5.61 o 
  -2  10   3      156.57      138.70      9.70 o 
  -1  10   3     1340.17     1302.59     20.71 o 
   0  10   3      744.62      756.00     15.30 o 
   1  10   3       11.79       20.22      7.07 o 
   2  10   3      223.93      217.19     14.36 o 
   3  10   3      207.67      210.94     26.65 o 
   4  10   3       32.03       24.03     10.10 o 
   5  10   3        1.74        1.34     16.81 o 
  -6  11   3       13.66       14.07     10.03 o 
  -5  11   3        2.55        2.60      8.29 o 
  -4  11   3       18.12       18.40      7.60 o 
  -3  11   3       32.39       28.87      7.55 o 
  -2  11   3       33.26       38.49      7.32 o 
  -1  11   3      876.41      903.79     28.09 o 
   0  11   3       64.92       73.86      7.72 o 
   1  11   3        1.71        4.06      6.87 o 
   2  11   3        0.11        3.57      7.60 o 
   3  11   3       33.97       80.38     26.28 o 
   4  11   3       46.91       43.06     14.57 o 
   5  11   3       24.06       50.48     20.50 o 
  -6  12   3       86.40       86.72     32.15 o 
  -5  12   3       71.43       86.12     14.92 o 
  -4  12   3       21.43       32.35      8.28 o 
  -3  12   3       77.73       86.47     10.13 o 
  -2  12   3       88.69       96.36     12.77 o 
  -1  12   3      432.84      445.65     14.41 o 
   0  12   3      383.81      391.78     14.91 o 
   1  12   3       36.62       41.44      9.31 o 
   2  12   3       15.07       18.12      8.98 o 
   3  12   3      135.95      144.86     13.40 o 
   4  12   3        2.29       -2.03     10.22 o 
   5  12   3        7.38       -6.77     36.55 o 
  -6  13   3        0.32        0.15      9.10 o 
  -5  13   3      268.95      256.60     19.55 o 
  -4  13   3       14.26       14.86      8.89 o 
  -3  13   3      278.73      268.64     13.44 o 
  -2  13   3       30.22       37.73      8.07 o 
  -1  13   3       27.50       32.61      7.36 o 
   0  13   3      173.32      148.38      9.25 o 
   1  13   3      120.12      131.87     12.40 o 
   2  13   3       44.60       53.02     11.07 o 
   3  13   3      116.29      119.65     16.62 o 
   4  13   3       12.07       15.37     11.53 o 
   5  13   3       72.63       77.76     51.45 o 
  -6  14   3        0.77       -4.98      8.49 o 
  -5  14   3        3.56        4.71      9.08 o 
  -4  14   3      528.39      488.61     23.78 o 
  -3  14   3      138.43      134.69     11.37 o 
  -2  14   3       32.53       33.07      7.99 o 
  -1  14   3        3.82        3.36      5.91 o 
   0  14   3      149.62      143.87      9.31 o 
   1  14   3       21.98       32.46     11.75 o 
   2  14   3       23.71       41.83     10.60 o 
   3  14   3        0.05        0.42      8.85 o 
   4  14   3      107.25      104.21     23.14 o 
  -5  15   3       28.95       21.17     11.02 o 
  -4  15   3      179.32      165.73     15.71 o 
  -3  15   3      329.81      315.97     14.70 o 
  -2  15   3       59.81       81.22     12.39 o 
  -1  15   3        8.92        2.07      6.39 o 
   0  15   3      107.60      117.25      9.93 o 
   1  15   3      231.52      290.54     74.99 o 
   2  15   3       53.99       69.03     12.58 o 
   3  15   3      284.88      270.37     27.68 o 
   4  15   3      101.29       96.45     19.08 o 
  -5  16   3       17.86       17.78     10.87 o 
  -4  16   3        1.68       -3.60      7.92 o 
  -3  16   3      217.26      200.77     12.85 o 
  -2  16   3       85.81       98.75     13.59 o 
  -1  16   3        2.09       -1.91      6.42 o 
   0  16   3      342.86      322.69     18.32 o 
   1  16   3      298.23      320.09     23.82 o 
   2  16   3      328.71      344.17     19.19 o 
   3  16   3        5.21       -5.36      9.33 o 
   4  16   3       25.87       18.12     24.24 o 
  -5  17   3        3.53        3.20      9.44 o 
  -4  17   3        2.06       -3.50      8.31 o 
  -3  17   3       35.21       41.98     11.38 o 
  -2  17   3      206.10      211.87     13.44 o 
  -1  17   3      128.86      140.68     11.81 o 
   0  17   3       73.76      100.86     15.26 o 
   1  17   3      325.85      339.76     19.18 o 
   2  17   3       75.13       88.53     18.53 o 
   3  17   3       10.61       -1.03     10.34 o 
   4  17   3       76.50       42.72     30.63 o 
  -5  18   3        1.43       -6.83      8.42 o 
  -4  18   3       29.83       31.37     11.56 o 
  -3  18   3       70.33       83.79     14.37 o 
  -2  18   3      628.54      639.98     20.02 o 
  -1  18   3       19.83       32.45      9.06 o 
   0  18   3       11.51       21.76     11.69 o 
   1  18   3        3.98       11.08     10.21 o 
   2  18   3        3.17       19.23      9.64 o 
   3  18   3       47.33       61.20     12.51 o 
   4  18   3       38.02       37.48     28.07 o 
  -5  19   3       12.06       19.02     11.27 o 
  -4  19   3       44.20       61.74     13.76 o 
  -3  19   3       59.67       60.11     12.97 o 
  -2  19   3      113.17      109.89     11.93 o 
  -1  19   3       10.77        8.06      7.51 o 
   0  19   3      316.53      302.49     19.73 o 
   1  19   3      165.24      166.86     18.58 o 
   2  19   3      165.60      151.82     29.07 o 
   3  19   3       18.76       42.15     25.52 o 
  -4  20   3       22.21       23.97     11.26 o 
  -3  20   3        2.59        5.62      9.03 o 
  -2  20   3       88.72       81.20     13.93 o 
  -1  20   3       30.59       28.79      9.37 o 
   0  20   3       65.89       80.31     15.57 o 
   1  20   3       18.22       23.15     12.64 o 
   2  20   3        2.74       -8.98      9.17 o 
   3  20   3       20.76       30.38     12.14 o 
  -4  21   3       38.92       43.16     12.90 o 
  -3  21   3      100.68       94.91     14.66 o 
  -2  21   3       44.90       54.37     16.21 o 
  -1  21   3       76.15       67.31     14.80 o 
   0  21   3       18.59       19.24     12.85 o 
   1  21   3        3.30       -6.83     17.13 o 
   2  21   3       86.57       65.79     24.27 o 
   3  21   3       30.27        8.13     16.41 o 
  -4  22   3        4.42        1.54      9.66 o 
  -3  22   3       45.46       52.29     13.55 o 
  -2  22   3        0.25        2.49      8.52 o 
  -1  22   3       93.27       86.99     16.45 o 
   0  22   3        8.17        5.99     12.24 o 
   1  22   3        0.87        1.57     11.26 o 
   2  22   3       81.66       72.87     17.88 o 
  -3  23   3        1.53        1.03      9.38 o 
  -2  23   3       21.72       36.87     12.22 o 
  -1  23   3        0.31       -1.24     12.67 o 
   0  23   3        0.40      -11.11     11.05 o 
   1  23   3       30.75       36.82     15.41 o 
   2  23   3        6.73        9.68     13.57 o 
  -3  24   3        2.77        0.76      9.61 o 
  -2  24   3       39.99       42.50     12.81 o 
  -1  24   3       35.61       37.59     18.79 o 
   0  24   3        0.13       -8.02     19.74 o 
   1  24   3        0.43       -9.37     11.53 o 
  -2  25   3        5.37       12.57     10.36 o 
  -1  25   3        2.97       -2.95     13.59 o 
   0  25   3        0.13       -3.97     11.80 o 
   1  25   3       22.11       11.68     13.62 o 
  -1  26   3       19.95       22.06     17.64 o 
  -5   0   4      178.03      217.69     45.83 o 
  -4   0   4       19.31       16.72     14.51 o 
  -3   0   4      125.62      112.95      8.53 o 
  -2   0   4       48.49       54.42      5.51 o 
  -1   0   4     1073.35     1063.82     20.25 o 
   0   0   4     3100.89     3128.85     35.22 o 
   1   0   4       85.34       92.40     16.14 o 
   2   0   4      460.00      459.78     21.60 o 
   3   0   4       84.26       85.67     25.01 o 
   4   0   4      283.83      524.17     49.56 o 
  -6   1   4       32.82       38.68      9.99 o 
  -5   1   4       69.75       79.62     11.26 o 
  -4   1   4        7.65        8.88      4.75 o 
  -3   1   4        0.19       -2.62      3.58 o 
  -2   1   4      325.11      321.43      8.55 o 
  -1   1   4     6116.79     6108.17     54.44 o 
   0   1   4       21.50       30.05      3.95 o 
   1   1   4      106.40       96.03      6.43 o 
   2   1   4        1.22        3.99      7.51 o 
   3   1   4        9.68       10.25     10.18 o 
  -6   2   4       37.70       44.54     10.37 o 
  -5   2   4        0.01        4.60      5.73 o 
  -4   2   4       44.18       59.12      7.06 o 
  -3   2   4      110.20      117.21      7.05 o 
  -2   2   4     1299.58     1232.67     21.80 o 
  -1   2   4      184.59      194.16      9.75 o 
   0   2   4        2.32        3.34      3.14 o 
   1   2   4       22.23       18.51      5.27 o 
   2   2   4      176.70      149.92     14.80 o 
   3   2   4        1.17        3.29     11.28 o 
  -6   3   4       41.92       37.26      9.65 o 
  -5   3   4      827.98      813.21     19.73 o 
  -4   3   4      207.42      199.18      9.17 o 
  -3   3   4       35.86       37.46      5.46 o 
  -2   3   4        1.85        1.05      3.21 o 
  -1   3   4      326.23      303.94      8.39 o 
   0   3   4      742.47      729.35     14.61 o 
   1   3   4        8.43       13.06      5.04 o 
   2   3   4        9.14        3.47      7.46 o 
   3   3   4      388.76      403.21     23.69 o 
   4   3   4       52.76      234.22     50.90 o 
   5   3   4        1.83      358.39    167.59 o 
  -6   4   4       56.92       53.66     10.47 o 
  -5   4   4       56.01       75.25      8.75 o 
  -4   4   4      108.16      106.88      7.68 o 
  -3   4   4        3.83        2.69      5.06 o 
  -2   4   4       18.72       19.15      3.94 o 
  -1   4   4      543.00      511.69     19.33 o 
   0   4   4       70.91       78.63      7.12 o 
   1   4   4        4.55        1.96      4.97 o 
   2   4   4      106.35      123.72     16.88 o 
   3   4   4      296.08      306.25     22.58 o 
   4   4   4      117.22      163.31     20.43 o 
   5   4   4        4.60       51.50     36.62 o 
  -6   5   4       24.55       29.77      8.91 o 
  -5   5   4       41.10       48.75      7.93 o 
  -4   5   4      127.41      126.12     11.22 o 
  -3   5   4      180.66      178.91      9.67 o 
  -2   5   4      413.06      394.38     12.35 o 
  -1   5   4       27.98       30.06      4.86 o 
   0   5   4      250.71      227.68      9.86 o 
   1   5   4       13.04       17.49      5.89 o 
   2   5   4      420.30      450.29     28.86 o 
   3   5   4        8.01        8.55     12.93 o 
   4   5   4       76.90       99.34     23.95 o 
   5   5   4       36.17       32.38     38.83 o 
  -6   6   4       74.95       97.17     22.67 o 
  -5   6   4       29.12       37.31      9.02 o 
  -4   6   4        4.52        2.44      6.47 o 
  -3   6   4      247.86      231.99     10.47 o 
  -2   6   4       23.51       27.77      5.28 o 
  -1   6   4      173.59      169.70      7.76 o 
   0   6   4      201.56      199.26      9.85 o 
   1   6   4      163.91      158.41      8.93 o 
   2   6   4      197.89      273.06    114.39 o 
   3   6   4       15.78       16.37     13.96 o 
   4   6   4        1.29       -0.10     14.66 o 
   5   6   4        4.91      -31.55     39.24 o 
  -6   7   4        8.22       14.79      7.86 o 
  -5   7   4        1.18        2.39      6.60 o 
  -4   7   4       30.26       23.60      8.21 o 
  -3   7   4      161.32      156.51      9.37 o 
  -2   7   4      218.26      200.83     11.81 o 
  -1   7   4        2.08        5.32      4.01 o 
   0   7   4      102.02      102.81      8.22 o 
   1   7   4      248.88      259.76     14.30 o 
   2   7   4        0.08       -0.64     12.80 o 
   3   7   4       32.40       51.73     15.90 o 
   4   7   4        0.22      -15.31     15.53 o 
  -6   8   4       13.54       17.01     10.01 o 
  -5   8   4       75.20       90.50     11.28 o 
  -4   8   4        0.01       -0.95      6.29 o 
  -3   8   4      587.04      586.06     18.02 o 
  -2   8   4      171.19      166.59     10.55 o 
  -1   8   4      186.39      174.92      8.13 o 
   0   8   4        0.73        4.73      5.23 o 
   1   8   4      190.26      198.96     13.98 o 
   2   8   4       22.61       41.87     17.83 o 
   3   8   4       76.53      100.04     18.66 o 
   4   8   4        1.49        3.73     17.87 o 
  -6   9   4       55.89       46.95     13.61 o 
  -5   9   4       83.36       88.53     11.32 o 
  -4   9   4       88.72       88.17     10.68 o 
  -3   9   4       29.21       33.80      8.06 o 
  -2   9   4      112.76      117.86      8.47 o 
  -1   9   4      480.10      477.39     12.37 o 
   0   9   4       17.29       24.19      6.03 o 
   1   9   4      313.45      303.72     16.04 o 
   2   9   4        0.89        5.28      7.67 o 
   3   9   4        9.04        4.81      8.32 o 
   4   9   4      164.81      143.34     40.88 o 
  -6  10   4       10.96        6.86      9.72 o 
  -5  10   4       25.51       33.20      8.87 o 
  -4  10   4       25.99       22.50      8.00 o 
  -3  10   4        8.33       11.30      7.24 o 
  -2  10   4       69.62       80.57      9.49 o 
  -1  10   4       17.04       24.03      5.24 o 
   0  10   4      128.09      129.87     12.51 o 
   1  10   4        8.85       13.94      8.07 o 
   2  10   4        1.45        5.16      7.96 o 
   3  10   4       54.21       60.16     12.35 o 
   4  10   4        1.73        1.38     19.25 o 
  -6  11   4       10.76        5.53      9.72 o 
  -5  11   4       35.99       44.42      9.53 o 
  -4  11   4      143.17      143.07     11.82 o 
  -3  11   4      115.34      118.98     11.25 o 
  -2  11   4       30.77       30.84      7.82 o 
  -1  11   4       75.30       75.63      7.77 o 
   0  11   4      581.32      577.85     20.42 o 
   1  11   4       61.55       68.98     11.32 o 
   2  11   4       30.15       30.97     10.14 o 
   3  11   4        0.01       -8.49      8.49 o 
   4  11   4       11.44        4.35     28.28 o 
  -6  12   4       15.76       22.04     11.39 o 
  -5  12   4        0.01       -0.11      8.33 o 
  -4  12   4        0.37        4.74      7.12 o 
  -3  12   4       71.92       83.48     10.80 o 
  -2  12   4      449.38      426.00     20.69 o 
  -1  12   4        0.01        1.60      7.58 o 
   0  12   4       12.04       19.33      8.86 o 
   1  12   4        0.01       10.02      8.54 o 
   2  12   4      291.10      320.71     20.21 o 
   3  12   4       35.73       26.77     10.98 o 
   4  12   4       22.92        4.21     26.58 o 
  -6  13   4        9.11       17.32     11.54 o 
  -5  13   4       92.59       69.14     13.89 o 
  -4  13   4        4.24        0.07      6.77 o 
  -3  13   4      105.09      111.98     11.01 o 
  -2  13   4       21.57       28.27      8.11 o 
  -1  13   4        4.22        2.97      8.10 o 
   0  13   4        0.33       -1.98      7.72 o 
   1  13   4      236.86      263.82     17.45 o 
   2  13   4      101.67      104.91     30.35 o 
   3  13   4       40.56       42.00     12.50 o 
   4  13   4        0.39       -6.26     19.21 o 
  -5  14   4       48.94       44.04     12.89 o 
  -4  14   4      145.71      135.63     12.69 o 
  -3  14   4      288.86      291.64     14.89 o 
  -2  14   4      174.74      174.37     12.33 o 
  -1  14   4       33.37       39.67     14.65 o 
   0  14   4       20.56       22.57      9.79 o 
   1  14   4      198.62      229.26     17.29 o 
   2  14   4      140.76      163.24     26.16 o 
   3  14   4        5.43        3.58     10.61 o 
   4  14   4        0.19      -16.44     21.51 o 
  -5  15   4       12.82       16.27     10.79 o 
  -4  15   4       26.77       21.61     10.73 o 
  -3  15   4        9.82        5.02      7.36 o 
  -2  15   4       40.30       43.51      9.19 o 
  -1  15   4      134.92      131.29     15.70 o 
   0  15   4      196.40      179.05     18.80 o 
   1  15   4        2.05        5.90      9.89 o 
   2  15   4      511.14      541.35     23.41 o 
   3  15   4        0.02       -3.17     12.87 o 
   4  15   4        7.10       -1.06     24.18 o 
  -5  16   4       15.65       18.94     11.07 o 
  -4  16   4       15.89        7.73      9.35 o 
  -3  16   4        0.10       -3.11      6.74 o 
  -2  16   4       45.54       56.46      9.76 o 
  -1  16   4       92.10      120.95     16.64 o 
   0  16   4       39.33       36.43     11.64 o 
   1  16   4        6.30       11.89      9.14 o 
   2  16   4        6.85       -0.55      9.21 o 
   3  16   4       63.85       45.75     23.18 o 
  -5  17   4       77.84       82.90     27.34 o 
  -4  17   4       12.13       13.52     12.97 o 
  -3  17   4       70.66       83.92     10.73 o 
  -2  17   4      325.55      341.34     16.29 o 
  -1  17   4       54.95       49.89     13.11 o 
   0  17   4       38.44       32.01     13.14 o 
   1  17   4      277.79      312.77     28.59 o 
   2  17   4       16.04       14.85     14.15 o 
   3  17   4        6.02        6.29     11.63 o 
  -5  18   4        8.76        5.50      9.98 o 
  -4  18   4        1.51       -2.64      8.31 o 
  -3  18   4      440.29      386.65     29.37 o 
  -2  18   4        2.38       -5.23      9.86 o 
  -1  18   4        6.59       10.29     11.16 o 
   0  18   4       18.29       25.85     12.68 o 
   1  18   4      280.30      279.07     19.51 o 
   2  18   4        1.19        5.23      8.51 o 
   3  18   4       10.68       19.31     13.61 o 
  -4  19   4       70.62       55.01     21.65 o 
  -3  19   4        3.51        5.88      9.01 o 
  -2  19   4       83.60       71.71     14.50 o 
  -1  19   4       35.92       37.35     13.72 o 
   0  19   4       81.49       94.52     27.82 o 
   1  19   4       15.77        2.94     10.65 o 
   2  19   4        0.43       12.93     14.45 o 
   3  19   4       28.30       27.02     14.97 o 
  -4  20   4        8.23        6.29      9.87 o 
  -3  20   4       37.39       39.07     12.00 o 
  -2  20   4       34.70       32.16     13.53 o 
  -1  20   4       38.87       38.26     13.99 o 
   0  20   4       72.63       71.21     17.25 o 
   1  20   4       25.95        9.47     10.05 o 
   2  20   4       41.22       21.81     11.27 o 
  -4  21   4        1.63       -0.96      8.78 o 
  -3  21   4       36.06       27.25     11.21 o 
  -2  21   4        5.12       -6.80     11.25 o 
  -1  21   4       10.73        5.87     12.07 o 
   0  21   4        0.09       -7.30     12.02 o 
   1  21   4       13.70       -0.60     13.13 o 
   2  21   4        3.49       -4.32      8.88 o 
  -3  22   4        3.08       -6.59     13.36 o 
  -2  22   4       39.50       42.42     19.53 o 
  -1  22   4        8.48        4.75     12.43 o 
   0  22   4       50.88       43.74     15.06 o 
   1  22   4        0.68      -16.01     10.93 o 
  -3  23   4        1.04       -5.39     13.68 o 
  -2  23   4       21.01        5.34     15.29 o 
  -1  23   4       26.22        5.75     13.31 o 
   0  23   4      152.01      143.37     22.09 o 
   1  23   4        0.30      -13.36     21.33 o 
  -2  24   4        0.19        1.15     15.38 o 
  -1  24   4        0.09      -10.35     14.85 o 
   0  24   4        0.03       -4.42     12.83 o 
  -6   1   5       25.07       34.06      8.93 o 
  -5   1   5      253.91      261.55     10.93 o 
  -4   1   5      307.66      317.23     10.15 o 
  -3   1   5       49.31       49.17      5.56 o 
  -2   1   5      205.65      186.21      9.48 o 
  -1   1   5      452.47      454.87     11.53 o 
   0   1   5      319.95      303.51     15.20 o 
   1   1   5      126.76      130.66     14.53 o 
   2   1   5       66.17       66.17     10.91 o 
  -6   2   5        1.38        9.92      7.97 o 
  -5   2   5        0.76        8.98      5.98 o 
  -4   2   5        7.86       11.69      5.92 o 
  -3   2   5      164.93      148.54      8.20 o 
  -2   2   5      150.92      153.09      8.45 o 
  -1   2   5        2.58        1.09      4.11 o 
   0   2   5      384.77      365.02     12.05 o 
   1   2   5       16.01       10.88      8.46 o 
   2   2   5       91.41      104.99     14.29 o 
   3   2   5       15.71      137.42     67.73 o 
  -6   3   5       74.41       87.91     14.50 o 
  -5   3   5        0.30        7.60      6.34 o 
  -4   3   5       17.87       18.77      5.90 o 
  -3   3   5        1.01        7.88      7.31 o 
  -2   3   5       30.17       40.88      7.00 o 
  -1   3   5        4.73        9.25      4.38 o 
   0   3   5      170.30      171.21      9.53 o 
   1   3   5        6.02        7.58      8.92 o 
   2   3   5      146.43      144.67     20.98 o 
   3   3   5        3.12       12.85     28.00 o 
   4   3   5       14.54      283.69    140.39 o 
  -6   4   5        6.40       15.83      7.11 o 
  -5   4   5        0.43        6.29      5.79 o 
  -4   4   5       10.49        6.54      6.58 o 
  -3   4   5      430.09      422.57     13.96 o 
  -2   4   5       26.42       31.60      8.54 o 
  -1   4   5        1.73        2.80      5.18 o 
   0   4   5       48.41       54.58     10.21 o 
   1   4   5      213.26      222.55     15.17 o 
   2   4   5      119.00      155.46     19.23 o 
   3   4   5       80.28      109.91     20.29 o 
   4   4   5        7.64      229.93    132.17 o 
  -6   5   5        2.37       11.97     10.05 o 
  -5   5   5      160.46      176.42     16.24 o 
  -4   5   5        4.25        0.65      6.42 o 
  -3   5   5      145.58      148.44     10.14 o 
  -2   5   5      116.76      121.78     13.02 o 
  -1   5   5       80.37       83.70      8.77 o 
   0   5   5      247.84      243.34     11.84 o 
   1   5   5      115.97      139.66     31.46 o 
   2   5   5        1.65       -4.65     13.55 o 
   3   5   5        1.63      -17.80     14.87 o 
   4   5   5        0.85        2.63     40.12 o 
  -6   6   5        2.52       11.40     11.86 o 
  -5   6   5       10.83       16.78      8.41 o 
  -4   6   5       20.17       26.11      7.59 o 
  -3   6   5      111.48      122.50     14.25 o 
  -2   6   5       35.14       38.53      7.27 o 
  -1   6   5       37.60       46.51      7.78 o 
   0   6   5        8.85       10.90      6.46 o 
   1   6   5       74.11      105.27     28.63 o 
   2   6   5        6.99       -4.34     13.58 o 
   3   6   5        7.59       -7.34     14.79 o 
   4   6   5       53.30       11.79     32.47 o 
  -6   7   5      133.03      137.72     25.87 o 
  -5   7   5       83.81       93.96     12.58 o 
  -4   7   5        3.09       39.36     23.82 o 
  -3   7   5      119.94      126.90      9.90 o 
  -2   7   5        0.19       -0.12      6.02 o 
  -1   7   5      319.78      296.83     12.98 o 
   0   7   5        0.08        1.19      6.29 o 
   1   7   5      189.21      184.55     20.82 o 
   2   7   5        0.27      -13.43     12.85 o 
   3   7   5       50.03       53.25     27.59 o 
   4   7   5       79.05       67.82     38.78 o 
  -6   8   5        2.71        9.07      7.66 o 
  -5   8   5       16.80       20.00      8.18 o 
  -4   8   5       93.25       80.49     10.34 o 
  -3   8   5      191.27      188.80     10.88 o 
  -2   8   5       15.43       16.17      6.09 o 
  -1   8   5        0.04        7.65      6.68 o 
   0   8   5       11.36       14.11      6.96 o 
   1   8   5      144.45      161.09     13.97 o 
   2   8   5        6.95       17.74     22.06 o 
   3   8   5        0.10      -16.67     14.75 o 
   4   8   5       30.81       -1.43     25.36 o 
  -6   9   5       10.24       21.70      9.27 o 
  -5   9   5       22.81       29.34      8.71 o 
  -4   9   5       33.93       35.07      9.11 o 
  -3   9   5       11.49        8.55      6.81 o 
  -2   9   5      161.34      137.29     10.68 o 
  -1   9   5       82.12      104.56      9.76 o 
   0   9   5       13.36       21.67      9.60 o 
   1   9   5       21.65       29.75     10.03 o 
   2   9   5       25.06       13.79     15.92 o 
   3   9   5       12.00       -9.48     15.63 o 
   4   9   5        3.75       -4.84     22.25 o 
  -6  10   5       38.35       29.66     20.06 o 
  -5  10   5       15.77       22.64      8.34 o 
  -4  10   5       24.40       17.58      8.03 o 
  -3  10   5       12.72       12.59      7.82 o 
  -2  10   5       32.97       49.35      9.76 o 
  -1  10   5      134.00      132.22     10.56 o 
   0  10   5       49.64       62.68     11.95 o 
   1  10   5       39.94       38.11     11.17 o 
   2  10   5      105.01       88.32     47.53 o 
   3  10   5       28.52       13.13     26.12 o 
   4  10   5        3.22       -2.40     21.79 o 
  -5  11   5        1.64        6.37      7.32 o 
  -4  11   5       57.81       57.24     10.20 o 
  -3  11   5       17.81       20.87      8.49 o 
  -2  11   5       11.27       10.99      8.02 o 
  -1  11   5      443.94      412.22     14.87 o 
   0  11   5        8.02       14.59      9.58 o 
   1  11   5       23.98       34.37     35.79 o 
   2  11   5        8.01       -1.03     13.04 o 
   3  11   5        1.43      -21.27     14.80 o 
  -5  12   5       12.72       21.22      8.57 o 
  -4  12   5        8.99        1.48      7.33 o 
  -3  12   5       91.41       92.68     10.80 o 
  -2  12   5      159.55      152.45     17.87 o 
  -1  12   5       37.73       48.35     11.21 o 
   0  12   5       63.44       58.88     13.25 o 
   1  12   5        2.28      -10.60      8.84 o 
   2  12   5        0.06      -13.06      9.61 o 
   3  12   5       26.02        5.61     16.59 o 
  -5  13   5      207.20      232.98     21.49 o 
  -4  13   5        3.07        5.63      7.66 o 
  -3  13   5       12.84       17.14      8.13 o 
  -2  13   5        4.07       -0.33     10.22 o 
  -1  13   5        0.99       -4.48      9.07 o 
   0  13   5      101.59       85.25     14.41 o 
   1  13   5        2.61       -3.67      9.58 o 
   2  13   5        1.56       -9.50      9.23 o 
   3  13   5       73.66       43.32     48.55 o 
  -5  14   5       23.91       20.98     13.29 o 
  -4  14   5       73.36       71.97     10.55 o 
  -3  14   5       34.73       31.09     11.37 o 
  -2  14   5        0.97       -6.02      9.48 o 
  -1  14   5       11.31        2.14     10.02 o 
   0  14   5        2.23        7.21      9.87 o 
   1  14   5        2.09        1.29     10.09 o 
   2  14   5       25.02       31.41     18.26 o 
   3  14   5        6.16      -20.18     16.40 o 
  -5  15   5       10.47        6.61     10.15 o 
  -4  15   5       85.13       74.36     11.77 o 
  -3  15   5        5.01        6.60     10.32 o 
  -2  15   5       22.93       13.82     11.79 o 
  -1  15   5       43.57       42.17     12.33 o 
   0  15   5       16.52       27.31      9.99 o 
   1  15   5        0.01       -6.91      9.00 o 
   2  15   5       54.90       30.80     17.35 o 
   3  15   5        8.97      -16.20     10.80 o 
  -5  16   5        0.29       -1.61      9.62 o 
  -4  16   5       43.50       33.14      9.22 o 
  -3  16   5      197.76      188.12     18.19 o 
  -2  16   5       12.83        5.03     10.83 o 
  -1  16   5        1.48        1.86     11.34 o 
   0  16   5       27.98       28.47     10.97 o 
   1  16   5      159.27      135.83     29.57 o 
   2  16   5      121.88      110.59     27.64 o 
   3  16   5       29.61       -8.98     18.56 o 
  -4  17   5        4.31        7.12     10.01 o 
  -3  17   5       41.16       28.72     11.51 o 
  -2  17   5       25.87       11.84     11.31 o 
  -1  17   5       40.31       37.55     14.24 o 
   0  17   5       64.52       39.33     16.07 o 
   1  17   5       79.33      146.31     43.63 o 
   2  17   5       11.59       -2.46      9.50 o 
  -4  18   5        5.66        2.22      9.13 o 
  -3  18   5       63.09       45.16     12.14 o 
  -2  18   5      131.30       97.88     35.42 o 
  -1  18   5        4.59       -5.08     11.25 o 
   0  18   5       54.29       29.36     17.18 o 
   1  18   5        4.13       -8.20     22.89 o 
   2  18   5       25.22       14.96     10.35 o 
  -4  19   5        0.73        6.68     14.79 o 
  -3  19   5       85.53       50.45     13.04 o 
  -2  19   5       25.01       15.05     12.18 o 
  -1  19   5       20.50       16.48     13.51 o 
   0  19   5      117.07      112.51     18.50 o 
   1  19   5       20.38        5.86      9.88 o 
   2  19   5       15.68        6.11     14.11 o 
  -3  20   5        1.65        0.14     15.25 o 
  -2  20   5       29.92       12.19     13.01 o 
  -1  20   5      104.70       89.30     29.82 o 
   0  20   5        2.63       -4.05     13.36 o 
   1  20   5        1.75       -7.73      8.10 o 
  -3  21   5       48.80       27.27     18.15 o 
  -2  21   5       11.74       10.10     13.22 o 
  -1  21   5       33.39       12.77     13.98 o 
   0  21   5        4.97       10.42     15.32 o 
   1  21   5        0.73      -11.96     11.48 o 
  -2  22   5        3.51       -9.49     15.22 o 
  -1  22   5        0.62      -17.10     11.40 o 
   0  22   5       13.00       -2.03     16.42 o 
  -6   0   6        0.49        9.01      9.17 o 
  -5   0   6        0.28       11.25     11.62 o 
  -4   0   6        7.63        5.28      6.46 o 
  -3   0   6        9.58       18.92     10.50 o 
  -2   0   6      266.82      234.17     16.97 o 
  -1   0   6       86.71       92.88     15.69 o 
   0   0   6      153.04      145.95     19.00 o 
   1   0   6      108.57      136.72     29.96 o 
   3   0   6        1.15       94.05     30.31 o 
  -6   1   6       39.61       52.51     11.27 o 
  -5   1   6       13.84       24.42      6.38 o 
  -4   1   6        5.20        8.86      5.85 o 
  -3   1   6       14.01       12.08      8.95 o 
  -2   1   6      338.64      297.26     12.81 o 
  -1   1   6      747.94      722.58     24.13 o 
   0   1   6        4.55       12.90      9.58 o 
   1   1   6        0.14        4.61      9.52 o 
   2   1   6       13.45      175.10     88.44 o 
   3   1   6        0.06      169.42     78.14 o 
  -6   2   6        0.01        8.50      6.44 o 
  -5   2   6       50.19       76.09      7.99 o 
  -4   2   6       38.30       44.07      7.56 o 
  -3   2   6      229.02      235.17     10.24 o 
  -2   2   6      311.15      282.60     14.55 o 
  -1   2   6      143.23      160.72     28.10 o 
   0   2   6       32.37       41.05     10.65 o 
   1   2   6       28.13       50.71     12.94 o 
   2   2   6        3.07       61.49     33.26 o 
   3   2   6        0.46      236.47    113.45 o 
  -6   3   6       51.12       72.34     11.37 o 
  -5   3   6      294.28      333.02     13.27 o 
  -4   3   6       26.75       40.57      7.44 o 
  -3   3   6       29.77       35.69      6.61 o 
  -2   3   6       27.75       40.33     10.59 o 
  -1   3   6      125.48      133.51     11.70 o 
   0   3   6      202.06      218.20     21.78 o 
   1   3   6        1.84       22.77     18.12 o 
   2   3   6       33.05       53.15     33.62 o 
   3   3   6      141.18      398.75    161.76 o 
  -6   4   6       35.16       57.04     21.69 o 
  -5   4   6       36.95       64.76     11.80 o 
  -4   4   6        0.97        7.88      6.42 o 
  -3   4   6       32.02       38.15      6.81 o 
  -2   4   6        0.02        4.96      8.40 o 
  -1   4   6       38.40       46.70     10.90 o 
   0   4   6       12.30       26.21      9.34 o 
   1   4   6       89.68      188.21     95.48 o 
   2   4   6        9.99       12.85     35.28 o 
   3   4   6       63.06      292.25    203.10 o 
  -6   5   6        1.26        9.79      9.84 o 
  -5   5   6       18.00       36.84      9.10 o 
  -4   5   6       18.07       30.86      8.28 o 
  -3   5   6        7.85        9.43      6.46 o 
  -2   5   6       33.19       33.60     10.19 o 
  -1   5   6       46.80       87.26     37.94 o 
   0   5   6       27.23       23.70     10.83 o 
   1   5   6       27.22        2.81     15.70 o 
   2   5   6       89.15       62.93     33.32 o 
   3   5   6        2.29      186.68    170.98 o 
  -6   6   6        1.47        9.17     11.39 o 
  -5   6   6        0.43        5.40      8.99 o 
  -4   6   6      106.91      114.73     11.22 o 
  -3   6   6       43.30       68.86     11.29 o 
  -2   6   6        8.50       10.17      8.70 o 
  -1   6   6        0.14       -2.52      7.17 o 
   0   6   6       13.59       15.08     13.70 o 
   1   6   6       38.73       37.98     18.63 o 
   2   6   6       39.17       23.65     19.03 o 
   3   6   6        1.11      -23.13     15.42 o 
  -5   7   6        7.50       12.52      8.34 o 
  -4   7   6       19.63       26.63      7.88 o 
  -3   7   6       17.45       27.75      9.31 o 
  -2   7   6       21.97       20.84      9.12 o 
  -1   7   6       37.12       27.59      8.61 o 
   0   7   6        2.67      -14.75     13.80 o 
   1   7   6       33.01       28.22     22.43 o 
   2   7   6        0.09      -22.79     15.98 o 
   3   7   6       18.98      -12.48     16.42 o 
  -5   8   6       22.55       28.75     10.02 o 
  -4   8   6       55.15       74.45     10.17 o 
  -3   8   6      185.80      175.41     13.06 o 
  -2   8   6       21.08       40.51      8.34 o 
  -1   8   6       16.02       18.10      8.13 o 
   0   8   6      108.63       93.81     31.25 o 
   1   8   6       14.77        7.17     16.94 o 
   2   8   6       64.54       22.62     31.32 o 
   3   8   6        0.40      -24.01     16.25 o 
  -5   9   6       64.56       48.90      9.83 o 
  -4   9   6        0.25        0.50      7.90 o 
  -3   9   6        2.67        7.34      8.72 o 
  -2   9   6        0.36        5.11      7.31 o 
  -1   9   6      200.94      201.50     12.05 o 
   0   9   6        0.22      -13.33     15.71 o 
   1   9   6       22.07       11.76     15.00 o 
   2   9   6        0.61      -16.67     13.15 o 
   3   9   6        4.20      -12.29     14.21 o 
  -5  10   6        2.10        8.39      7.62 o 
  -4  10   6       34.62       32.10      9.44 o 
  -3  10   6        5.71       10.89      9.17 o 
  -2  10   6       80.36       89.72     13.19 o 
  -1  10   6        2.71       -4.05      9.32 o 
   0  10   6       35.31       10.65     18.22 o 
   1  10   6        0.02      -17.89     16.80 o 
   2  10   6        5.58      -10.21     16.29 o 
   3  10   6       23.18      -17.44     18.40 o 
  -5  11   6       19.19       23.19     10.48 o 
  -4  11   6        1.88        7.77     10.96 o 
  -3  11   6        5.37       16.79     16.74 o 
  -2  11   6        2.73        2.82      9.20 o 
  -1  11   6        2.33       -3.88     10.47 o 
   0  11   6       35.91       31.34     13.35 o 
   1  11   6        0.04      -10.60     16.45 o 
   2  11   6        0.32      -18.76     15.59 o 
   3  11   6        8.55      -12.46     14.74 o 
  -5  12   6       17.64       18.87      8.76 o 
  -4  12   6        2.41       -3.97      9.77 o 
  -3  12   6      113.43      108.85     25.17 o 
  -2  12   6       58.27       71.72     19.66 o 
  -1  12   6       27.02       23.52     13.45 o 
   0  12   6       13.60       -0.45     11.55 o 
   1  12   6       30.48       19.67     21.67 o 
   2  12   6       19.77       -6.72     12.42 o 
  -5  13   6       27.61       29.27     10.23 o 
  -4  13   6        1.98       -3.29      9.81 o 
  -3  13   6       32.42       18.54     11.65 o 
  -2  13   6       10.59       -2.94     11.18 o 
  -1  13   6        0.06        6.27     21.50 o 
   0  13   6        9.84       -9.54     10.08 o 
   1  13   6       85.28       36.36     51.03 o 
   2  13   6       22.66      -12.67     17.12 o 
  -4  14   6       57.53       29.24     10.45 o 
  -3  14   6      127.58       86.71     34.82 o 
  -2  14   6        6.67        2.29     11.91 o 
  -1  14   6        3.06       -1.19     10.83 o 
   0  14   6       37.57       25.37     13.20 o 
   1  14   6      261.05      174.40    107.53 o 
   2  14   6       16.77       -9.54     11.78 o 
  -4  15   6       12.19       14.75      9.77 o 
  -3  15   6        0.57       -1.27     10.47 o 
  -2  15   6        2.68       -1.51     11.92 o 
  -1  15   6       22.12        8.61     12.39 o 
   0  15   6       18.57       23.50     10.57 o 
   1  15   6        8.85       -1.06     15.26 o 
   2  15   6       93.92       24.16     38.28 o 
  -4  16   6       10.35        5.90      9.68 o 
  -3  16   6       10.53        1.25     11.03 o 
  -2  16   6       14.44        1.71     12.27 o 
  -1  16   6       58.93       46.55     22.23 o 
   0  16   6       24.73       19.90     27.82 o 
   1  16   6       10.37      -17.43     15.23 o 
  -3  17   6        4.83        0.98     11.03 o 
  -2  17   6        2.32       -3.73     12.23 o 
  -1  17   6        1.66       -4.03     13.28 o 
   0  17   6        0.02        5.27     14.48 o 
   1  17   6       36.81        4.66     12.87 o 
  -3  18   6      129.62      123.99     27.87 o 
  -2  18   6        5.08        1.11     12.60 o 
  -1  18   6        0.50      -10.67     16.65 o 
   0  18   6       64.43       29.30     16.90 o 
   1  18   6       15.13      -18.10     22.94 o 
  -2  19   6       60.14       40.93     15.75 o 
  -1  19   6       12.97       -6.36     17.27 o 
   0  19   6       34.57       38.73     19.81 o 
  -1  20   6        0.29        1.29     17.18 o 
  -5   1   7      124.68      157.59     10.86 o 
  -4   1   7        1.07       13.38      8.48 o 
  -3   1   7       21.36       47.44     15.50 o 
  -2   1   7       15.59       17.49     14.56 o 
  -1   1   7      230.57      216.70     18.43 o 
   0   1   7        3.65        8.58     11.14 o 
   1   1   7       14.20       30.71     27.00 o 
   2   1   7        2.87      173.72    104.07 o 
  -5   2   7       16.85       29.43      7.84 o 
  -4   2   7        0.20       13.15      7.99 o 
  -3   2   7       99.71      145.55     19.11 o 
  -2   2   7        0.01       -3.45     11.23 o 
  -1   2   7        4.48        2.37     12.66 o 
   0   2   7       63.57       68.12     15.42 o 
   1   2   7        7.62       20.54     32.79 o 
   2   2   7        0.39      154.42    122.15 o 
  -5   3   7        1.72       19.38     10.69 o 
  -4   3   7        9.37       24.89     10.62 o 
  -3   3   7        0.04       13.70      9.90 o 
  -2   3   7        5.22       12.04     21.14 o 
  -1   3   7       11.40       24.76     13.54 o 
   0   3   7        3.50       10.14     19.56 o 
   1   3   7        3.00      -45.60     32.52 o 
   2   3   7        0.02      205.96    169.29 o 
  -5   4   7        6.13       20.23      7.91 o 
  -4   4   7       19.96       31.27     10.97 o 
  -3   4   7       15.73       30.13     11.50 o 
  -2   4   7        4.03       27.44     14.03 o 
  -1   4   7       60.89       94.79     16.40 o 
   0   4   7       32.82       -4.97     28.28 o 
   1   4   7       26.99      -21.14     34.45 o 
   2   4   7       46.15      369.52    276.06 o 
  -5   5   7       16.31       34.49     12.27 o 
  -4   5   7        0.81       11.65     12.82 o 
  -3   5   7        5.18       11.38      9.74 o 
  -2   5   7       28.44       46.01     19.81 o 
  -1   5   7        2.56        4.98     12.57 o 
   0   5   7       71.58        2.40     28.74 o 
   1   5   7        3.06      -53.13     35.42 o 
   2   5   7        6.34      -53.61     35.74 o 
  -5   6   7        0.89       18.46     11.39 o 
  -4   6   7        4.26       17.29     10.20 o 
  -3   6   7       22.42       34.09     11.11 o 
  -2   6   7       13.31       38.93     21.26 o 
  -1   6   7        5.12       23.54     17.32 o 
   0   6   7        0.11      -35.47     28.33 o 
   1   6   7        9.97      -49.40     32.93 o 
  -5   7   7        0.13       32.10     19.81 o 
  -4   7   7        0.18        8.88     11.75 o 
  -3   7   7        1.08        4.90      9.69 o 
  -2   7   7       13.79       23.44     13.42 o 
  -1   7   7       27.67       32.42     15.84 o 
   0   7   7        0.29      -27.59     28.83 o 
   1   7   7        0.53      -27.76     18.50 o 
  -4   8   7       32.59       50.70     13.49 o 
  -3   8   7       52.48       57.14     14.44 o 
  -2   8   7        9.91       28.26     22.09 o 
  -1   8   7        0.10      -16.81     21.65 o 
   0   8   7       14.91      -20.27     18.32 o 
   1   8   7       21.46        2.58     25.43 o 
   2   8   7        8.01      -24.59     16.65 o 
  -4   9   7       22.05       44.97     23.61 o 
  -3   9   7        5.72       11.02     12.60 o 
  -2   9   7       48.27       66.60     16.61 o 
  -1   9   7        4.97      -15.76     17.23 o 
   0   9   7        9.81      -17.82     19.24 o 
   1   9   7        4.82      -32.70     23.35 o 
   2   9   7        2.66      175.52    257.13 o 
  -4  10   7        9.71       10.04     12.59 o 
  -3  10   7        3.60       15.96     10.43 o 
  -2  10   7        6.45       14.61      9.92 o 
  -1  10   7       16.92        6.08     27.27 o 
   0  10   7        0.29       -8.57     24.87 o 
   1  10   7       18.33      -12.66     20.45 o 
  -4  11   7        2.89       -1.16     12.87 o 
  -3  11   7        0.61        4.04     13.72 o 
  -2  11   7        7.77        4.00     13.47 o 
  -1  11   7      105.70       58.86     36.76 o 
   0  11   7        7.08      -28.83     25.15 o 
   1  11   7        3.77      -25.45     16.97 o 
  -4  12   7       19.65       21.91     13.33 o 
  -3  12   7       39.11       44.01     15.88 o 
  -2  12   7       31.03       24.02     15.66 o 
  -1  12   7        4.30        6.81     37.40 o 
   0  12   7       31.43      -14.47     16.15 o 
   1  12   7        1.40      -30.08     28.19 o 
  -3  13   7        1.17        2.73     13.53 o 
  -2  13   7       11.60        5.52     13.52 o 
  -1  13   7        0.82      135.16    114.00 o 
   0  13   7        5.81      -40.35     26.90 o 
   1  13   7        2.78      -23.65     15.77 o 
  -3  14   7        0.11       -7.75     12.16 o 
  -2  14   7       17.95       12.30     13.84 o 
  -1  14   7        8.06      119.44    127.08 o 
   0  14   7        0.60      -40.63     27.08 o 
  -3  15   7        1.52      -10.53     11.88 o 
  -2  15   7        0.37      -19.92     13.29 o 
  -1  15   7       37.76       11.57     20.91 o 
   0  15   7       18.05        4.53     17.41 o 
  -2  16   7        0.68        1.42     13.74 o 
  -1  16   7        1.54      -10.82     13.16 o 
  -4   0   8        2.65       41.73     21.33 o 
  -3   0   8       36.43       56.52     21.51 o 
  -2   0   8      113.38      113.35     27.36 o 
  -1   0   8        9.55       29.02     22.43 o 
   0   0   8        2.36       13.40     22.43 o 
  -4   1   8       13.17       51.53     14.68 o 
  -3   1   8        9.82       36.88     23.84 o 
  -2   1   8       93.24      112.34     19.12 o 
  -1   1   8       57.30       69.82     17.08 o 
   0   1   8        1.63       -0.51     20.54 o 
  -4   2   8        4.15       40.13     13.88 o 
  -3   2   8       60.91       94.52     17.79 o 
  -2   2   8       22.80       43.08     15.99 o 
  -1   2   8       29.65       32.31     22.68 o 
   0   2   8        0.00      -15.15     20.96 o 
   1   2   8        0.72      423.51    370.02 o 
  -4   3   8        0.01       35.53     14.30 o 
  -3   3   8       46.96       77.94     16.35 o 
  -2   3   8        0.81       18.37     14.84 o 
  -1   3   8       25.84       46.66     18.75 o 
   0   3   8       38.09       50.07     26.99 o 
  -4   4   8        6.28       40.55     14.82 o 
  -3   4   8        9.65       36.03     19.58 o 
  -2   4   8        0.52       18.21     18.29 o 
  -1   4   8        4.16       15.84     22.18 o 
   0   4   8        0.18       10.87     26.58 o 
  -3   5   8        0.64       32.22     14.87 o 
  -2   5   8        5.40       19.30     14.07 o 
  -1   5   8       22.12       50.11     25.93 o 
   0   5   8        1.33      -22.85     24.09 o 
  -3   6   8        8.13       34.30     23.05 o 
  -2   6   8        3.89       22.97     20.87 o 
  -1   6   8        6.32       -1.38     27.82 o 
   0   6   8       15.04       -3.50     27.31 o 
  -3   7   8        6.75       26.37     16.37 o 
  -2   7   8        8.85       24.44     14.04 o 
  -1   7   8       23.90      -10.18     26.85 o 
   0   7   8        0.21      -15.52     23.03 o 
  -3   8   8       38.28       67.18     32.47 o 
  -2   8   8        1.46        0.00     22.57 o 
  -1   8   8        2.33       19.35     23.77 o 
   0   8   8       14.99      -20.63     25.98 o 
  -3   9   8        4.89       35.31     14.20 o 
  -2   9   8        7.37       -8.15     25.66 o 
  -1   9   8       15.35       33.16     29.57 o 
  -2  10   8       28.09       -2.63     26.07 o 
  -1  10   8        5.82       -3.87     26.90 o 
                                                 
